# Supplementary material for: Local Habitat Complexity and Its Effects on Herbivores and Predators in Urban Agroecosystems
Source: Insects. 2024 Jan 7;15(1):41. doi: 10.3390/insects15010041 (PMC10816164; doi:10.3390/insects15010041)
Supplement: Supplementary file 1 [file insects-15-00041-s001.zip]

Archive with 1 entries (1 files):
- insects-2748864-supplementary.pdf
